# Supplementary material for: N6-methyladenosine modification of LATS2 promotes hepatoblastoma progression by inhibiting ferroptosis through the YAP1/ATF4/PSAT1 axis
Source: Int J Biol Sci. 2024 Aug 1;20(11):4146–61. doi: 10.7150/ijbs.92413 (PMC11379071; doi:10.7150/ijbs.92413)
Supplement: Supplementary file 2 — Supplementary excel file 1: MeRIP-seq-LATS2_T v N. [file ijbsv20p4146s2.xlsx]

## Sheet: Sheet1
Differentially methylated RNA sites for: up.T_vs_N Fold change cut-off: 2 P-value cut-off: 0.05 Column A ~ E: the coordinates of the differentially mythylated RNA sites in bed format, please ref http://genome.ucsc.edu/FAQ/FAQformat.html#format1. Column F: the length of the methylated RNA sites Column G ~ H: the transcript id and gene symbol of differentially methylated RNA. Column I ~ L: the comp…
	up.T_vs_N differentially methylated RNA sites
bed format information of differentially methylated RNA sites					differentially methylated RNA			comparison information				Annotations
chrom	txStart	txEnd	PeakID	score	Peak_length	transcript_id	GeneName	Foldchange	P_value	FDR	Regulation	GeneID	Synonyms	dbXrefs	description	Pathway	GO_CC	GO_MF	GO_BP
chr13	21562141	21562500	diffreps_peak_206	4.6195	359	NM_014572	LATS2	3.94086	2.40162e-05	0.000134528	up	26524	KPM	MIM:604861|HGNC:HGNC:6515|Ensembl:ENSG00000150457|HPRD:07277|Vega:OTTHUMG00000016531	large tumor suppressor kinase 2	hsa04390(Hippo signaling pathway)	GO:0005829(cytosol)//GO:0005815(microtubule organizing center)//GO:0005634(nucleus)//GO:0005737(cytoplasm)//GO:0000922(spindle pole)	GO:0005524(ATP binding)//GO:0005515(protein binding)//GO:0046872(metal ion binding)//GO:0004674(protein serine/threonine kinase activity)	GO:0035329(hippo signaling)//GO:0007067(mitotic nuclear division)//GO:0046620(regulation of organ growth)//GO:0043065(positive regulation of apoptotic process)//GO:0006468(protein phosphorylation)//GO:0051301(cell division)//GO:0045736(negative regulation of cyclin-dependent protein serine/threonine kinase activity)//GO:0000082(G1/S transition of mitotic cell cycle)//GO:0034613(cellular protein l…
