# Supplementary material for: N6-methyladenosine modification of LATS2 promotes hepatoblastoma progression by inhibiting ferroptosis through the YAP1/ATF4/PSAT1 axis
Source: Int J Biol Sci. 2024 Aug 1;20(11):4146–61. doi: 10.7150/ijbs.92413 (PMC11379071; doi:10.7150/ijbs.92413)
Supplement: Supplementary file 3 — Supplementary excel file 2. [file ijbsv20p4146s3.xlsx]

## Sheet: S1-Antibody
Antibody	Manufacturer	Product code
YAP1	Abcam	ab52771
p-YAP1	Abcam	ab62751
LATS2	Abcam	ab243657
GAPDH	Abcam	ab8245
4-HNE	Abcam	ab46545
PSAT1	proteintech	10501-1-AP
ATF4	proteintech	60035-1-Ig
METTL3	Abcam	ab195352
IGF2BP1	CST	#8482
IGF2BP2	CST	#14672
IGF2BP3	CST	#57145
YTHDF1	Abcam	ab220162
YTHDF2	CST	#71283
YTHDC1	CST	81504
YTHDC2	CST	46324
CNOT1	proteintech	14276-1-AP
CCR4A	Abcam	ab54376
CAF1	CST	#86665
PARN	Abcam	ab188333
PAN2	Abcam	ab241505
IgG	Millipore	#NI01
M6a	Abcam	ab208577

## Sheet: S2-shRNA
Gene symbol	Target sequence
ATF4-shRNA	5′-CGTTAATCGCGTATAATACGC-3′
METTL3-shRNA1	GCTACCTGGACGTCAGTAT
METTL3-shRNA2	GCTGCACTTCAGACGAATT
YTHDF2-shRNA1	AAGGACGTTCCCAATAGCCAA
YTHDF2-shRNA2	GCTACTCTGAGGACGATATTC
PARN-shRNA1	GACCTTCAGTCTCTGCATTAA
PARN-shRNA2	GGCATTCATGTTGAGACTTTA
PAN2-shRNA1	CCTGCCTTCTTGCGCTTCATT
PAN2-shRNA2	GAGCCTGTACGCTGTCTAATT
CNOT1-shRNA1	TGCCTATTTGGTGGTATAATT
CNOT1-shRNA2	GCCAAATTGTCTCGAATACTT

## Sheet: S3-primers
RT-qPCR				MeRIP/RIP-qPCR
	Gene symbol	Forward primer	Reverse primer		Gene symbol	Forward primer	Reverse primer
	SHMT2	CATCGTCACCACCACTACTCACAAG	ACGGCAAAGTTGATTCGGTCCTC		LATS2	TTTACAACAAACTGATACTA	GGCTATTTCCAGAATAAGTC
	PSPH	TTGATGAGACGCAGCCAACAGC	AATGAAAGCATCAGCAGGAGGACAG
	PSAT1	GAAGGTGTGCTGACTATGTGGTGAC	GGGTTGAGGTTCCAGGTGCTTG	ChiP-qPCR
	PHGDH	TGAAGAATGCTGGGAACTGCCTAAG	AAGTTCACATCCGCCTGCTTGG			Forward primer	Reverse primer
	CTH	TGCTCCCGACCATCACCTGTG	GTTCCCAAGCGTCACCATTCCC		ChIP-PSAT1 (2k)	TACTGCCACTTAACTGTAC	AAAGATATCCATCCTACTCTC
	CBS	TGCTCCCGACCATCACCTGTG	GTTCCCAAGCGTCACCATTCCC		ChIP-PSAT1 (ATF4)	ATAAGCTGCTAGGGGCAGCTAC	CGTTCCTCAGCAACTTCATTAAG
	LATS2	CCATTGACTTCTCCAGTGACATCCG	ATCGTTCCAAGGGCTTTCTTCATCTAC
	METTL3	GGAATCACCTCCGACACTC	AAGCTGCACTTCAGACGAAT	RACE-PAT
	GAPDH	GGAGCGAGATCCCTCCAAAAT	GGCTGTTGTCATACTTCTCATGG		oligo (dT)-anchor	5`-GCGAGCTCCGCGGCCGCG-T(12)-3`
	YAP1	GAACAATGACGACCAATAGCTC	TAGTCCACTGTCTGTACTCTCA		LATS2 forward RACE	5`-GCCATGTTGTTACTCACAGC-3`
	PARN	CTGCAGAATCACTATTACCGC	CAGGAATCGGTCTGCTCAAG		oligo (dT)-anchor PCR	5`-GCGAGCTCCGCGGCCGCG-3`
	PAN2	CCTTGCTTGGTACTTTCTGG	TTGTGGAAAGACTCAGGCTCA
	CNOT1	CATTCCACATCTTGAGGCC	CTTCTGCTGTGGCGTATGTG
	CCR4A	GATGGAACAAGACGGCTGCTG	CTTGTCCTATCTGGTTCTTG
	YTHDF2	CTCAGCCTGTAGGTCAGCAG	GAGCTGCCTGTTGCTGGAC

## Sheet: S4-probes
probes of LATS2
A probe	AAAGGAAACUGGACUAACAAUGAGGCCAAAGACUUUUCCUGCCACGACUU
m6A probe	AAAGGAAACUGGm6ACUAACAAUGAGGCCAAAGACUUUUCCUGCCACGACUU
UUR-NC	UAUUCUGGAAAUAGCCGGCAGCGACUGCAAGAGAUUCGUGAGGGGUUAAA
