# Supplementary material for: N6-methyladenosine modification of LATS2 promotes hepatoblastoma progression by inhibiting ferroptosis through the YAP1/ATF4/PSAT1 axis
Source: Int J Biol Sci. 2024 Aug 1;20(11):4146–61. doi: 10.7150/ijbs.92413 (PMC11379071; doi:10.7150/ijbs.92413)
Supplement: Supplementary file 4 — Supplementary excel file 3. [file ijbsv20p4146s4.xlsx]

## Sheet: 工作表1
Uniprot	Gene	MW [kDa]	Ratio	P value	Protein description	Quantification	Normal 1	Normal 2	Normal 3	Normal 4	Normal 5	Tumor 1	Tumor 2	Tumor 3	Tumor 4	Tumor 5
Q86U44	METTL3	64.473	1.558	0.00091773	N6-adenosine-methyltransferase catalytic subunit		0.76	0.711	0.821	0.884	0.797	1.37	0.975	1.066	1.437	1.343
Q9HCE5	METTL14	52.15	1.515	0.0006187	N6-adenosine-methyltransferase non-catalytic subunit		0.773	0.782	0.918	0.846	0.766	1.329	1.203	0.96	1.416	1.279
Q15007	WTAP	44.243	1.46	0.00151523	Pre-mRNA-splicing regulator WTAP		0.884	0.906	0.768	0.797	0.743	1.079	1.263	1.137	1.01	1.495
Q9C0B1	FTO	58.281	1.388	0.0043586	Alpha-ketoglutarate-dependent dioxygenase FTO		0.776	0.791	0.851	0.953	0.901	1.41	1.219	0.914	1.254	1.132
Q6P6C2	ALKBH5	44.255	1.606	0.0073625	RNA demethylase ALKBH5		0.708	0.459	0.894	0.875	0.848	1.205	1.015	1.188	1.186	1.483
Q96MU7	YTHDC1	84.699	1.444	0.0199182	YTH domain-containing protein 1		0.783	0.723	0.914	1.101	0.726	1.446	1.044	0.896	1.468	1.277
Q9H6S0	YTHDC2	160.25	0.837	0.46846	3'-5' RNA helicase YTHDC2		0.852	0.766	1.14	1.877	0.923	0.86	0.665	1.165	1.131	0.83
Q9BYJ9	YTHDF1	60.873	0.879	0.183461	YTH domain-containing family protein 1		1.15	1.068	1.143	1.133	1.153	0.745	1.197	0.871	1.152	1
Q9Y5A9	YTHDF2	62.333	1.602	0.00069855	YTH domain-containing family protein 2		0.839	0.65	0.895	0.759	0.743	1.108	1.484	1.075	1.428	1.131
O00303	EIF3F	37.563	1.165	0.026217	Eukaryotic translation initiation factor 3 subunit F		1.012	0.966	0.925	1.049	0.935	1.042	1.348	1.066	1.184	1.052
